# Supplementary material for: PSMC-FAC: Automated Optimization of False-Negative Rate Corrections for Low-Coverage PSMC-Based Demographic Inference
Source: Biology (Basel). 2026 Apr 16;15(8):631. doi: 10.3390/biology15080631 (PMC13113865; doi:10.3390/biology15080631)
Supplement: Supplementary file 1 [file biology-15-00631-s001.zip]

Archive with 1 entries (1 files):
- biology-4203471-supplementary.xlsx
