# Supplementary material for: PSMC-FAC: Automated Optimization of False-Negative Rate Corrections for Low-Coverage PSMC-Based Demographic Inference
Source: Biology (Basel). 2026 Apr 16;15(8):631. doi: 10.3390/biology15080631 (PMC13113865; doi:10.3390/biology15080631)
Supplement: Supplementary file 1 [file biology-15-00631-s001.zip › biology-4203471-supplementary.xlsx]

## Sheet: Table_S1
Table S1. Optimal FNR value per coverage and sample according to Hausdorff and Frechet distances. FNR was calculated in PSMC files with a custom vector spanning between 10kya and 1.5Mya.
Sample	Downsample	FNR_Value_Frechet	Frechet_Distance	FNR_Value_Hausdorff	Hausdorff_Distance	SSE_Frechet	SSE_log10_Frechet	SSE_Hausdorff	SSE_log10_Hausdorff
Cow Angus breed 19879801	5	0.72	2.19819	0.75	1.10135	1.13565e+10	2.2364	1.69692e+10	3.15658
Cow Angus breed 19879801	6	0.64	1.82247	0.67	1.02576	9.57018e+09	1.46033	1.52593e+10	2.11113
Cow Angus breed 19879801	7	0.58	1.35551	0.59	1.07969	5.52709e+09	1.26159	1.11982e+10	1.6402
Cow Angus breed 19879801	8	0.5	1.34882	0.51	1.09559	5.29718e+09	0.909939	5.12474e+09	0.924083
Cow Angus breed 19879801	9	0.42	1.29283	0.44	0.977674	3.97128e+09	0.574047	5.08581e+09	0.866906
Cow Angus breed 19879801	10	0.35	1.2258	0.38	0.884342	3.57829e+09	0.482472	4.78105e+09	0.721026
Cow Angus breed 19879801	11	0.28	1.22707	0.31	0.718276	3.34631e+09	0.41306	3.47708e+09	0.498147
Cow Angus breed 19879801	12	0.21	1.1068	0.25	0.57846	1.08387e+09	0.0857344	3.27544e+09	0.45743
Cow Angus breed 19879801	13	0.18	0.7743	0.21	0.559917	1.94609e+09	0.30888	3.40894e+09	0.461038
Cow Angus breed 19879801	14	0.15	0.3836	0.15	0.314014	2.31153e+09	0.315383	2.31153e+09	0.315383
Cow Angus breed 19879801	15	0.11	0.3877	0.11	0.332275	2.84146e+08	0.0751195	2.84146e+08	0.0751195
Cow Beefmaster breed 19999927	5	0.75	2.63016	0.77	1.99753	3.62383e+10	2.82091	5.10317e+10	3.42105
Cow Beefmaster breed 19999927	6	0.67	2.87508	0.7	1.56404	2.78949e+10	1.97726	4.35707e+10	2.58005
Cow Beefmaster breed 19999927	7	0.59	2.7738	0.64	1.48871	2.08681e+10	1.36153	4.09863e+10	2.3068
Cow Beefmaster breed 19999927	8	0.5	2.78174	0.57	1.31388	1.29621e+10	0.783375	3.44426e+10	1.86392
Cow Beefmaster breed 19999927	9	0.44	2.34954	0.49	1.19197	1.11936e+10	0.728663	2.04248e+10	1.46051
Cow Beefmaster breed 19999927	10	0.37	2.09592	0.42	1.10649	8.89428e+09	0.64249	1.71624e+10	1.17422
Cow Beefmaster breed 19999927	11	0.32	1.6852	0.38	1.18146	7.33911e+09	0.583609	1.60644e+10	1.12254
Cow Beefmaster breed 19999927	12	0.27	1.45092	0.34	1.16936	5.93892e+09	0.533821	1.5271e+10	1.07677
Cow Beefmaster breed 19999927	13	0.23	1.27848	0.22	1.1648	5.09144e+09	0.513669	2.50527e+09	0.362274
Cow Beefmaster breed 19999927	14	0.18	1.2568	0.18	0.979	2.23226e+09	0.361295	2.23226e+09	0.361295
Cow Beefmaster breed 19999927	15	0.15	1.13227	0.14	0.9459	1.90375e+09	0.353784	1.67651e+09	0.0440359
Cow Brangus breed 19999911	5	0.75	2.71037	0.76	2.02581	3.17142e+10	3.66703	4.24353e+10	4.2929
Cow Brangus breed 19999911	6	0.66	3.0389	0.69	2.00374	2.38755e+10	2.62543	3.51537e+10	3.3151
Cow Brangus breed 19999911	7	0.59	2.79372	0.62	1.70249	1.82116e+10	1.72489	2.70527e+10	2.29108
Cow Brangus breed 19999911	8	0.53	2.22404	0.55	1.62787	1.54186e+10	1.46746	2.11369e+10	1.88266
Cow Brangus breed 19999911	9	0.44	2.40138	0.48	1.47375	1.09467e+10	0.934443	1.61204e+10	1.41132
Cow Brangus breed 19999911	10	0.37	2.22578	0.42	1.28225	8.87992e+09	0.684929	1.42526e+10	1.15386
Cow Brangus breed 19999911	11	0.3	2.13396	0.35	1.10964	7.45202e+09	0.591545	1.13585e+10	1.00447
Cow Brangus breed 19999911	12	0.27	1.51023	0.34	1.19137	5.53768e+09	0.523775	1.30166e+10	1.01547
Cow Brangus breed 19999911	13	0.22	1.24947	0.31	1.19969	4.31057e+09	0.447676	1.24208e+10	0.943535
Cow Brangus breed 19999911	14	0.17	1.24487	0.28	1.12446	2.95422e+09	0.195925	1.30861e+10	0.934008
Cow Brangus breed 19999911	15	0.14	1.13358	0.13	1.09782	2.46051e+09	0.186811	2.74516e+09	0.0556153
Human Han NA18543	5	0.52	1.97922	0.52	1.97922	8.63671e+09	9.60966	8.63671e+09	9.60966
Human Han NA18543	6	0.34	1.69388	0.29	1.62898	8.47587e+09	10.0451	9.50152e+09	12.3315
Human Han NA18543	7	0.07	1.7358	0.03	1.67028	9.51388e+09	12.9634	1.02651e+10	14.8199
Human Han NA18543	8	0	1.80542	0	1.76657	8.13503e+09	9.28975	8.13503e+09	9.28975
Human Han NA18543	9	0	1.18429	0	1.17506	5.25443e+09	5.80599	5.25443e+09	5.80599
Human Han NA18543	10	0	1.08142	0	1.07574	3.77829e+09	3.61567	3.77829e+09	3.61567
Human Han NA18543	11	0.03	0.526849	0.03	0.526849	1.9054e+09	2.03136	1.9054e+09	2.03136
Human Han NA18543	12	0	0.489244	0	0.489244	1.51569e+09	1.83983	1.51569e+09	1.83983
Human Han NA18543	13	0	0.492393	0	0.492393	1.04232e+09	1.03008	1.04232e+09	1.03008
Human Han NA18543	14	0	0.375406	0	0.375406	8.16596e+08	0.935487	8.16596e+08	0.935487
Human Han NA18543	15	0	0.32448	0	0.32448	3.63986e+08	0.584035	3.63986e+08	0.584035
Human Han NA18544	5	0.1	1.74676	0.1	1.74676	1.26396e+10	27.9216	1.26396e+10	27.9216
Human Han NA18544	6	0.54	0.87114	0.54	0.87114	2.04585e+09	1.76378	2.04585e+09	1.76378
Human Han NA18544	7	0.39	0.771347	0.39	0.771347	1.94857e+09	1.87959	1.94857e+09	1.87959
Human Han NA18544	8	0.25	0.679746	0.25	0.679746	1.93942e+09	2.27098	1.93942e+09	2.27098
Human Han NA18544	9	0.08	0.839157	0.08	0.839157	2.64482e+09	3.45648	2.64482e+09	3.45648
Human Han NA18544	10	0	0.905506	0	0.899476	2.72011e+09	3.30923	2.72011e+09	3.30923
Human Han NA18544	11	0.11	0.33109	0.11	0.33109	5.5816e+08	0.774832	5.5816e+08	0.774832
Human Han NA18544	12	0.08	0.22384	0.08	0.22384	3.97477e+08	0.704708	3.97477e+08	0.704708
Human Han NA18544	13	0.05	0.230164	0.05	0.230164	3.78456e+08	0.701009	3.78456e+08	0.701009
Human Han NA18544	14	0.02	0.209177	0.02	0.209177	3.92715e+08	0.712228	3.92715e+08	0.712228
Human Han NA18544	15	0.02	0.1675	0.02	0.1675	2.04385e+08	0.476352	2.04385e+08	0.476352
Human Han NA18559	5	0.52	1.94737	0.52	1.94737	8.26257e+09	10.2832	8.26257e+09	10.2832
Human Han NA18559	6	0.29	1.80189	0.29	1.80189	8.68397e+09	12.0082	8.68397e+09	12.0082
Human Han NA18559	7	0.09	1.71058	0.04	1.60484	8.29537e+09	11.756	9.11769e+09	13.6992
Human Han NA18559	8	0	1.96609	0	1.74615	7.52984e+09	9.12204	7.52984e+09	9.12204
Human Han NA18559	9	0	2.18386	0	1.87819	6.19926e+09	6.02744	6.19926e+09	6.02744
Human Han NA18559	10	0	1.62353	0	1.57585	4.17315e+09	3.50214	4.17315e+09	3.50214
Human Han NA18559	11	0	0.585973	0	0.585973	1.76066e+09	2.26744	1.76066e+09	2.26744
Human Han NA18559	12	0	0.756466	0	0.756466	1.53265e+09	1.73802	1.53265e+09	1.73802
Human Han NA18559	13	0	0.564795	0	0.564795	9.7233e+08	1.00067	9.7233e+08	1.00067
Human Han NA18559	14	0	0.569765	0	0.569765	8.85534e+08	0.907949	8.85534e+08	0.907949
Human Han NA18559	15	0	0.51969	0	0.51969	7.2741e+08	0.842292	7.2741e+08	0.842292
Human Toscani NA20754	5	0.07	1.90326	0.07	1.90326	1.20156e+10	25.8925	1.20156e+10	25.8925
Human Toscani NA20754	6	0.23	1.82033	0.22	1.58786	7.75667e+09	10.9644	7.88922e+09	11.4822
Human Toscani NA20754	7	0.13	1.52073	0.18	1.41894	6.3736e+09	8.0586	5.9904e+09	6.80365
Human Toscani NA20754	8	0.04	1.26886	0.04	1.26886	5.23469e+09	6.45246	5.23469e+09	6.45246
Human Toscani NA20754	9	0.09	0.774262	0.09	0.774262	2.36165e+09	2.68033	2.36165e+09	2.68033
Human Toscani NA20754	10	0.04	0.688114	0.04	0.688114	1.86705e+09	2.1316	1.86705e+09	2.1316
Human Toscani NA20754	11	0	0.68177	0	0.68177	1.48608e+09	1.62351	1.48608e+09	1.62351
Human Toscani NA20754	12	0	0.691305	0	0.691305	1.16597e+09	1.38616	1.16597e+09	1.38616
Human Toscani NA20754	13	0	0.465931	0	0.465931	7.24011e+08	0.802203	7.24011e+08	0.802203
Human Toscani NA20754	14	0	0.396598	0	0.396598	5.78575e+08	0.690391	5.78575e+08	0.690391
Human Toscani NA20754	15	0	0.6033	0	0.6033	5.96124e+08	0.651832	5.96124e+08	0.651832
Human Toscani NA20759	5	0.07	1.98387	0.07	1.98387	1.37256e+10	28.9206	1.37256e+10	28.9206
Human Toscani NA20759	6	0.57	0.783538	0.57	0.783538	1.41472e+09	0.995887	1.41472e+09	0.995887
Human Toscani NA20759	7	0.39	0.787878	0.39	0.787878	2.13141e+09	1.78437	2.13141e+09	1.78437
Human Toscani NA20759	8	0.27	0.717147	0.27	0.717147	1.94113e+09	1.95742	1.94113e+09	1.95742
Human Toscani NA20759	9	0.15	0.693543	0.15	0.693543	2.00012e+09	2.18295	2.00012e+09	2.18295
Human Toscani NA20759	10	0.08	0.57753	0.08	0.57753	1.5757e+09	1.68464	1.5757e+09	1.68464
Human Toscani NA20759	11	0.12	0.244824	0.12	0.244824	5.3533e+08	0.654515	5.3533e+08	0.654515
Human Toscani NA20759	12	0.1	0.18202	0.1	0.18202	2.25868e+08	0.406986	2.25868e+08	0.406986
Human Toscani NA20759	13	0.1	0.10259	0.1	0.10259	5.7805e+07	0.0382179	5.7805e+07	0.0382179
Human Toscani NA20759	14	0.08	0.081739	0.08	0.081739	3.04232e+07	0.0265866	3.04232e+07	0.0265866
Human Toscani NA20759	15	0.07	0.07776	0.07	0.07776	2.50922e+07	0.0200458	2.50922e+07	0.0200458
Human Toscani NA20766	5	0.51	4.19198	0.51	3.88059	2.77554e+10	18.1151	2.77554e+10	18.1151
Human Toscani NA20766	6	0.37	1.73044	0.37	1.73044	2.31174e+10	14.4386	2.31174e+10	14.4386
Human Toscani NA20766	7	0.41	0.967765	0.41	0.967765	9.26455e+09	4.03919	9.26455e+09	4.03919
Human Toscani NA20766	8	0.39	0.447689	0.39	0.447689	4.11024e+09	1.82509	4.11024e+09	1.82509
Human Toscani NA20766	9	0.32	0.302885	0.32	0.302885	2.09426e+09	0.971688	2.09426e+09	0.971688
Human Toscani NA20766	10	0.29	0.18269	0.29	0.18269	7.22082e+07	0.0266119	7.22082e+07	0.0266119
Human Toscani NA20766	11	0.25	0.21183	0.25	0.21183	1.62995e+08	0.0744942	1.62995e+08	0.0744942
Human Toscani NA20766	12	0.23	0.311699	0.23	0.311699	2.11126e+09	1.09742	2.11126e+09	1.09742
Human Toscani NA20766	13	0.21	0.35166	0.21	0.35166	2.15203e+09	1.1005	2.15203e+09	1.1005
Human Toscani NA20766	14	0.17	0.265385	0.17	0.265385	2.09537e+09	1.08098	2.09537e+09	1.08098
Human Toscani NA20766	15	0.14	0.23112	0.14	0.23112	2.04074e+09	0.943762	2.04074e+09	0.943762
Human Yoruba NA18867	5	0.72	0.59584	0.72	0.59584	1.01724e+09	0.629246	1.01724e+09	0.629246
Human Yoruba NA18867	6	0.63	0.26093	0.63	0.26093	3.20232e+08	0.22135	3.20232e+08	0.22135
Human Yoruba NA18867	7	0.51	0.188129	0.51	0.18001	2.41255e+08	0.117888	2.41255e+08	0.117888
Human Yoruba NA18867	8	0.42	0.18043	0.41	0.165999	2.11409e+08	0.111525	1.97382e+08	0.105953
Human Yoruba NA18867	9	0.32	0.13486	0.32	0.13486	1.60781e+08	0.0863928	1.60781e+08	0.0863928
Human Yoruba NA18867	10	0.24	0.157849	0.24	0.157849	1.86784e+08	0.112953	1.86784e+08	0.112953
Human Yoruba NA18867	11	0.18	0.192142	0.18	0.192142	1.30571e+08	0.0990777	1.30571e+08	0.0990777
Human Yoruba NA18867	12	0.14	0.14917	0.14	0.14917	9.34501e+07	0.0700256	9.34501e+07	0.0700256
Human Yoruba NA18867	13	0.12	0.1276	0.12	0.1276	4.11376e+07	0.0399968	4.11376e+07	0.0399968
Human Yoruba NA18867	14	0.07	0.19807	0.07	0.19807	1.32341e+08	0.123675	1.32341e+08	0.123675
Human Yoruba NA18867	15	0.05	0.16824	0.05	0.16824	1.15459e+08	0.104492	1.15459e+08	0.104492
Human Yoruba NA18924	5	0.67	0.96082	0.67	0.943861	2.80136e+09	1.59314	2.80136e+09	1.59314
Human Yoruba NA18924	6	0.6	0.41947	0.6	0.41947	6.65138e+08	0.439413	6.65138e+08	0.439413
Human Yoruba NA18924	7	0.52	0.229719	0.52	0.229719	2.78059e+08	0.19617	2.78059e+08	0.19617
Human Yoruba NA18924	8	0.42	0.131587	0.42	0.131587	1.45775e+08	0.106537	1.45775e+08	0.106537
Human Yoruba NA18924	9	0.32	0.123	0.32	0.123	1.14361e+08	0.0713776	1.14361e+08	0.0713776
Human Yoruba NA18924	10	0.24	0.100949	0.24	0.100949	1.12336e+08	0.0653354	1.12336e+08	0.0653354
Human Yoruba NA18924	11	0.18	0.12693	0.18	0.12693	1.30061e+08	0.0843743	1.30061e+08	0.0843743
Human Yoruba NA18924	12	0.13	0.11655	0.13	0.11655	1.27275e+08	0.0836813	1.27275e+08	0.0836813
Human Yoruba NA18924	13	0.1	0.108125	0.1	0.108125	1.33248e+08	0.0862822	1.33248e+08	0.0862822
Human Yoruba NA18924	14	0.08	0.08877	0.08	0.08877	7.3072e+07	0.0530154	7.3072e+07	0.0530154
Human Yoruba NA18924	15	0.06	0.095914	0.06	0.095914	7.47912e+07	0.051986	7.47912e+07	0.051986
Human Yoruba NA19096	5	0.69	0.755748	0.71	0.658875	2.01232e+09	1.28487	1.73918e+09	1.31708
Human Yoruba NA19096	6	0.59	0.399477	0.59	0.399477	7.72754e+08	0.561197	7.72754e+08	0.561197
Human Yoruba NA19096	7	0.49	0.243252	0.49	0.243252	3.80497e+08	0.275739	3.80497e+08	0.275739
Human Yoruba NA19096	8	0.39	0.175427	0.39	0.175427	2.66471e+08	0.171447	2.66471e+08	0.171447
Human Yoruba NA19096	9	0.3	0.15824	0.3	0.15824	1.51619e+08	0.0947544	1.51619e+08	0.0947544
Human Yoruba NA19096	10	0.24	0.130307	0.24	0.130307	7.09932e+07	0.0542706	7.09932e+07	0.0542706
Human Yoruba NA19096	11	0.18	0.095278	0.18	0.095278	4.771e+07	0.0130992	4.771e+07	0.0130992
Human Yoruba NA19096	12	0.14	0.10311	0.14	0.10311	5.36395e+07	0.0160198	5.36395e+07	0.0160198
Human Yoruba NA19096	13	0.1	0.067046	0.1	0.067046	4.84863e+07	0.0113359	4.84863e+07	0.0113359
Human Yoruba NA19096	14	0.07	0.063948	0.07	0.063948	6.91446e+07	0.0159408	6.91446e+07	0.0159408
Human Yoruba NA19096	15	0.06	0.08962	0.06	0.08962	5.38401e+07	0.0134115	5.38401e+07	0.0134115
Iberian grey wolf SAMN04851099	5	0.7	1.40727	0.69	1.39694	5.87296e+09	0.271004	1.00588e+10	0.999048
Iberian grey wolf SAMN04851099	6	0.6	1.00242	0.6	0.921705	6.81494e+09	0.824997	6.81494e+09	0.824997
Iberian grey wolf SAMN04851099	7	0.52	0.649	0.52	0.635972	5.90628e+09	0.808799	5.90628e+09	0.808799
Iberian grey wolf SAMN04851099	8	0.45	0.676926	0.44	0.615017	1.70577e+09	0.0632704	5.15563e+09	0.77439
Iberian grey wolf SAMN04851099	9	0.36	0.50455	0.36	0.420433	5.28488e+09	0.811715	5.28488e+09	0.811715
Iberian grey wolf SAMN04851099	10	0.29	0.47984	0.29	0.384055	4.55347e+09	0.769326	4.55347e+09	0.769326
Iberian grey wolf SAMN04851099	11	0.24	0.43225	0.23	0.349235	4.04655e+08	0.0150192	5.33201e+09	0.830497
Iberian grey wolf SAMN04851099	12	0.18	0.431011	0.18	0.329395	5.55897e+09	0.845663	5.55897e+09	0.845663
Iberian grey wolf SAMN04851099	13	0.13	0.39186	0.13	0.374681	5.30866e+09	0.829061	5.30866e+09	0.829061
Iberian grey wolf SAMN04851099	14	0.09	0.32698	0.09	0.32698	5.16639e+09	0.821286	5.16639e+09	0.821286
Iberian grey wolf SAMN04851099	15	0.05	0.31123	0.05	0.31123	5.16226e+09	0.820655	5.16226e+09	0.820655
Iberian grey wolf SAMN43221682	5	0.57	1.3163	0.55	0.88268	5.64744e+09	0.848896	5.22553e+09	0.832027
Iberian grey wolf SAMN43221682	6	0.48	0.99997	0.46	0.561982	4.40628e+09	0.797706	4.33137e+09	0.799035
Iberian grey wolf SAMN43221682	7	0.4	0.93907	0.38	0.656592	4.13023e+09	0.788726	9.04989e+08	0.0742542
Iberian grey wolf SAMN43221682	8	0.32	0.73408	0.31	0.48053	9.28655e+08	0.0614675	8.19161e+08	0.0515418
Iberian grey wolf SAMN43221682	9	0.25	0.68913	0.24	0.49345	5.81043e+08	0.0300159	8.23625e+08	0.0371569
Iberian grey wolf SAMN43221682	10	0.21	0.539061	0.2	0.425081	4.05675e+08	0.022183	6.18726e+08	0.0287738
Iberian grey wolf SAMN43221682	11	0.16	0.3879	0.16	0.3879	6.76545e+08	0.0313679	6.76545e+08	0.0313679
Iberian grey wolf SAMN43221682	12	0.12	0.33818	0.12	0.33818	8.37618e+08	0.038492	8.37618e+08	0.038492
Iberian grey wolf SAMN43221682	13	0.09	0.27582	0.09	0.27582	3.4859e+09	0.800255	3.4859e+09	0.800255
Iberian grey wolf SAMN43221682	14	0.07	0.19868	0.07	0.19868	4.7847e+08	0.0199707	4.7847e+08	0.0199707
Iberian grey wolf SAMN43221682	15	0.05	0.15083	0.05	0.15083	4.74471e+08	0.0219821	4.74471e+08	0.0219821
Iberian grey wolf SAMN43221691	5	0.56	1.16931	0.56	0.77318	4.03616e+09	0.130182	4.03616e+09	0.130182
Iberian grey wolf SAMN43221691	6	0.48	0.666891	0.48	0.651198	2.94272e+09	0.0926604	2.94272e+09	0.0926604
Iberian grey wolf SAMN43221691	7	0.39	0.40831	0.39	0.40831	1.84664e+09	0.0548443	1.84664e+09	0.0548443
Iberian grey wolf SAMN43221691	8	0.3	0.5734	0.31	0.486196	7.25906e+09	0.940507	7.78436e+08	0.0221504
Iberian grey wolf SAMN43221691	9	0.27	0.387868	0.27	0.387868	1.58253e+09	0.0444593	1.58253e+09	0.0444593
Iberian grey wolf SAMN43221691	10	0.24	0.279386	0.24	0.27694	2.61317e+09	0.0703397	2.61317e+09	0.0703397
Iberian grey wolf SAMN43221691	11	0.21	0.324067	0.21	0.32196	3.62008e+09	0.0954992	3.62008e+09	0.0954992
Iberian grey wolf SAMN43221691	12	0.19	0.36097	0.19	0.36097	4.23332e+09	0.112623	4.23332e+09	0.112623
Iberian grey wolf SAMN43221691	13	0.14	0.25378	0.15	0.245277	1.73602e+09	0.0481692	2.64388e+09	0.0715317
Iberian grey wolf SAMN43221691	14	0.12	0.254706	0.12	0.25202	2.20163e+09	0.0588198	2.20163e+09	0.0588198
Iberian grey wolf SAMN43221691	15	0.1	0.275521	0.1	0.27304	1.65397e+09	0.0459935	1.65397e+09	0.0459935
Italian grey wolf SAMEA116045429	5	0.73	1.82242	0.72	1.36604	2.2101e+10	1.88176	7.82101e+09	0.203313
Italian grey wolf SAMEA116045429	6	0.64	1.5691	0.62	1.12145	5.12446e+09	0.118733	5.4954e+09	0.139033
Italian grey wolf SAMEA116045429	7	0.56	1.14713	0.55	0.621165	2.35643e+09	0.0572894	3.17176e+09	0.0728384
Italian grey wolf SAMEA116045429	8	0.49	0.9354	0.47	0.496451	1.75719e+09	0.0437073	2.83634e+09	0.0655459
Italian grey wolf SAMEA116045429	9	0.41	0.76821	0.4	0.51213	2.79319e+09	0.0677072	2.8802e+09	0.0706421
Italian grey wolf SAMEA116045429	10	0.35	0.62406	0.34	0.546865	2.65202e+09	0.0618582	3.22779e+09	0.082157
Italian grey wolf SAMEA116045429	11	0.29	0.54271	0.29	0.483556	2.15002e+09	0.047205	2.15002e+09	0.047205
Italian grey wolf SAMEA116045429	12	0.25	0.471	0.25	0.471	4.468e+08	0.0140554	4.468e+08	0.0140554
Italian grey wolf SAMEA116045429	13	0.19	0.624222	0.2	0.503385	1.70937e+09	0.035916	1.53711e+09	0.0310738
Italian grey wolf SAMEA116045429	14	0.17	0.36657	0.17	0.36657	1.87952e+08	0.00656328	1.87952e+08	0.00656328
Italian grey wolf SAMEA116045429	15	0.13	0.400701	0.13	0.400701	1.50908e+09	0.0297943	1.50908e+09	0.0297943
Italian grey wolf SAMEA116045431	5	0.77	2.32042	0.77	2.22382	6.71446e+10	6.70471	6.71446e+10	6.70471
Italian grey wolf SAMEA116045431	6	0.68	2.32697	0.68	2.32697	4.63548e+10	4.712	4.63548e+10	4.712
Italian grey wolf SAMEA116045431	7	0.59	1.40097	0.59	1.40097	2.51333e+10	2.47571	2.51333e+10	2.47571
Italian grey wolf SAMEA116045431	8	0.52	1.07255	0.52	0.964175	2.36838e+10	2.4238	2.36838e+10	2.4238
Italian grey wolf SAMEA116045431	9	0.45	0.940594	0.45	0.938725	2.02008e+10	2.35915	2.02008e+10	2.35915
Italian grey wolf SAMEA116045431	10	0.39	1.01146	0.39	1.01146	1.97149e+10	2.34336	1.97149e+10	2.34336
Italian grey wolf SAMEA116045431	11	0.35	0.715312	0.35	0.557122	2.15687e+10	2.34346	2.15687e+10	2.34346
Italian grey wolf SAMEA116045431	12	0.31	0.587858	0.31	0.587858	2.14815e+10	2.34134	2.14815e+10	2.34134
Italian grey wolf SAMEA116045431	13	0.29	0.945383	0.3	0.894885	3.88055e+10	4.48542	3.98067e+10	4.48161
Italian grey wolf SAMEA116045431	14	0.24	0.812109	0.24	0.705464	2.14588e+10	2.35065	2.14588e+10	2.35065
Italian grey wolf SAMEA116045431	15	0.2	0.56333	0.2	0.464058	2.10481e+10	2.34355	2.10481e+10	2.34355
Italian grey wolf SAMEA116045435	5	0.76	2.34942	0.76	2.34942	7.30904e+10	5.53416	7.30904e+10	5.53416
Italian grey wolf SAMEA116045435	6	0.71	2.79397	0.71	2.79397	1.11128e+11	7.93266	1.11128e+11	7.93266
Italian grey wolf SAMEA116045435	7	0.63	1.89986	0.63	1.89986	9.62324e+10	7.73497	9.62324e+10	7.73497
Italian grey wolf SAMEA116045435	8	0.6	2.36453	0.6	2.36013	1.14913e+11	7.85081	1.14913e+11	7.85081
Italian grey wolf SAMEA116045435	9	0.53	2.14454	0.53	1.92706	1.02042e+11	7.72195	1.02042e+11	7.72195
Italian grey wolf SAMEA116045435	10	0.47	2.15408	0.47	2.15408	9.75881e+10	7.76261	9.75881e+10	7.76261
Italian grey wolf SAMEA116045435	11	0.39	1.49063	0.39	1.49063	6.16109e+10	5.28581	6.16109e+10	5.28581
Italian grey wolf SAMEA116045435	12	0.33	1.03284	0.33	1.03284	5.8566e+10	5.30542	5.8566e+10	5.30542
Italian grey wolf SAMEA116045435	13	0.28	1.156	0.28	1.1264	3.30617e+10	2.79058	3.30617e+10	2.79058
Italian grey wolf SAMEA116045435	14	0.21	0.867274	0.21	0.867274	2.58817e+10	2.68875	2.58817e+10	2.68875
Italian grey wolf SAMEA116045435	15	0.17	0.622494	0.17	0.564905	2.51259e+10	2.69125	2.51259e+10	2.69125

## Sheet: Table_S2
Table S2. Optimal FNR value per coverage and sample according to Hausdorff and Frechet distances. FNR was calculated in PSMC files with a custom vector spanning between 50kya and 1.5Mya.
Sample	Downsample	FNR_Value_Frechet	Frechet_Distance	FNR_Value_Hausdorff	Hausdorff_Distance	SSE_Frechet	SSE_log10_Frechet	SSE_Hausdorff	SSE_log10_Hausdorff
Cow Angus breed 19879801	5	0.72	2.19819	0.75	1.10361	1.62537e+10	1.08549	2.54152e+10	1.82488
Cow Angus breed 19879801	6	0.64	1.82227	0.67	1.03012	1.1735e+10	0.758612	1.68471e+10	1.26416
Cow Angus breed 19879801	7	0.58	1.35558	0.59	1.07866	1.11196e+10	0.781323	1.24142e+10	0.907495
Cow Angus breed 19879801	8	0.5	1.34889	0.51	1.09568	6.62574e+09	0.493819	6.52151e+09	0.557827
Cow Angus breed 19879801	9	0.42	1.29327	0.44	0.973134	5.6904e+09	0.368802	6.41984e+09	0.489954
Cow Angus breed 19879801	10	0.35	1.2258	0.38	0.884455	5.65419e+09	0.305095	5.96059e+09	0.444281
Cow Angus breed 19879801	11	0.28	1.22707	0.31	0.722515	3.59841e+09	0.179634	5.01334e+09	0.327842
Cow Angus breed 19879801	12	0.22	1.10623	0.25	0.568107	3.22765e+09	0.142873	4.37258e+09	0.267235
Cow Angus breed 19879801	13	0.18	0.7743	0.21	0.564363	2.72099e+09	0.137098	3.52793e+09	0.217039
Cow Angus breed 19879801	14	0.15	0.3836	0.15	0.315285	2.46356e+09	0.13419	2.46356e+09	0.13419
Cow Angus breed 19879801	15	0.11	0.3877	0.11	0.314944	2.31465e+09	0.124079	2.31465e+09	0.124079
Cow Beefmaster breed 19999927	5	0.75	2.63038	0.78	2.50799	3.96015e+10	1.04384	7.703e+10	2.08358
Cow Beefmaster breed 19999927	6	0.67	2.87568	0.7	1.5644	3.32384e+10	0.831406	5.34412e+10	1.32005
Cow Beefmaster breed 19999927	7	0.59	2.77391	0.64	1.48986	2.51344e+10	0.591446	5.20046e+10	1.25509
Cow Beefmaster breed 19999927	8	0.5	2.78195	0.57	1.31518	1.8804e+10	0.405182	4.2395e+10	1.04038
Cow Beefmaster breed 19999927	9	0.44	2.34978	0.49	1.19822	1.48887e+10	0.330803	2.57963e+10	0.661482
Cow Beefmaster breed 19999927	10	0.37	2.0962	0.42	1.1016	1.06604e+10	0.221884	1.75712e+10	0.452608
Cow Beefmaster breed 19999927	11	0.33	1.6598	0.38	1.17688	8.13222e+09	0.19776	1.58219e+10	0.422122
Cow Beefmaster breed 19999927	12	0.27	1.45131	0.34	1.16473	6.23343e+09	0.134189	1.48119e+10	0.392282
Cow Beefmaster breed 19999927	13	0.23	1.27819	0.22	1.1648	3.91281e+09	0.0838395	3.32396e+09	0.0698156
Cow Beefmaster breed 19999927	14	0.19	1.13501	0.18	0.979	3.12544e+09	0.0657363	3.49285e+09	0.0676903
Cow Beefmaster breed 19999927	15	0.16	1.11242	0.14	0.946231	2.22665e+09	0.0533374	4.44936e+09	0.0798235
Cow Brangus breed 19999911	5	0.75	2.71183	0.76	2.025	3.56375e+10	1.11026	4.33722e+10	1.3348
Cow Brangus breed 19999911	6	0.66	3.039	0.69	1.99978	2.63667e+10	0.732925	3.92493e+10	1.16395
Cow Brangus breed 19999911	7	0.59	2.79573	0.62	1.69989	2.14546e+10	0.611818	3.24207e+10	0.97894
Cow Brangus breed 19999911	8	0.53	2.22656	0.55	1.62793	1.7136e+10	0.528286	2.33911e+10	0.730536
Cow Brangus breed 19999911	9	0.44	2.40123	0.48	1.47382	1.38548e+10	0.354542	1.91961e+10	0.574576
Cow Brangus breed 19999911	10	0.37	2.23087	0.42	1.27987	1.0169e+10	0.237756	1.4974e+10	0.453068
Cow Brangus breed 19999911	11	0.3	2.13379	0.35	1.10477	8.73477e+09	0.187191	1.171e+10	0.330134
Cow Brangus breed 19999911	12	0.27	1.50999	0.33	1.17572	5.8672e+09	0.143002	1.0781e+10	0.342265
Cow Brangus breed 19999911	13	0.22	1.24917	0.31	1.19694	4.61913e+09	0.108578	1.28239e+10	0.39969
Cow Brangus breed 19999911	14	0.17	1.24512	0.28	1.09502	3.72943e+09	0.0720636	1.3999e+10	0.412209
Cow Brangus breed 19999911	15	0.14	1.13326	0.13	1.09749	3.0264e+09	0.0592169	3.22823e+09	0.0514028
Human Han NA18543	5	0.78	0.393215	0.78	0.378392	1.16838e+09	1.04133	1.16838e+09	1.04133
Human Han NA18543	6	0.64	0.228784	0.64	0.228784	3.18495e+08	0.296944	3.18495e+08	0.296944
Human Han NA18543	7	0.56	0.247715	0.56	0.247715	4.95826e+08	0.345865	4.95826e+08	0.345865
Human Han NA18543	8	0.42	0.181089	0.42	0.181089	9.61748e+07	0.0586504	9.61748e+07	0.0586504
Human Han NA18543	9	0.32	0.10896	0.32	0.10896	8.73596e+07	0.0715979	8.73596e+07	0.0715979
Human Han NA18543	10	0.24	0.08527	0.24	0.08527	8.02372e+07	0.0658205	8.02372e+07	0.0658205
Human Han NA18543	11	0.18	0.093148	0.18	0.093148	8.18905e+07	0.0651559	8.18905e+07	0.0651559
Human Han NA18543	12	0.13	0.07604	0.13	0.07604	7.76728e+07	0.0632758	7.76728e+07	0.0632758
Human Han NA18543	13	0.1	0.07488	0.1	0.07488	7.64511e+07	0.0637872	7.64511e+07	0.0637872
Human Han NA18543	14	0.07	0.053014	0.07	0.053014	7.14939e+07	0.0630688	7.14939e+07	0.0630688
Human Han NA18543	15	0.06	0.03413	0.06	0.03413	6.37766e+07	0.0283863	6.37766e+07	0.0283863
Human Han NA18544	5	0.77	0.288991	0.77	0.288991	1.02866e+09	0.778964	1.02866e+09	0.778964
Human Han NA18544	6	0.63	0.251857	0.63	0.251857	4.14701e+08	0.327148	4.14701e+08	0.327148
Human Han NA18544	7	0.56	0.29333	0.56	0.29333	6.84052e+08	0.44284	6.84052e+08	0.44284
Human Han NA18544	8	0.44	0.223159	0.44	0.223159	2.37971e+08	0.13255	2.37971e+08	0.13255
Human Han NA18544	9	0.33	0.17567	0.33	0.17567	5.54253e+07	0.0279752	5.54253e+07	0.0279752
Human Han NA18544	10	0.25	0.12279	0.25	0.12279	2.51321e+07	0.0380877	2.51321e+07	0.0380877
Human Han NA18544	11	0.19	0.10531	0.19	0.10531	2.40729e+07	0.034498	2.40729e+07	0.034498
Human Han NA18544	12	0.14	0.086503	0.14	0.086503	1.64587e+07	0.0317222	1.64587e+07	0.0317222
Human Han NA18544	13	0.11	0.100043	0.11	0.100043	2.0032e+07	0.0328661	2.0032e+07	0.0328661
Human Han NA18544	14	0.07	0.08879	0.07	0.08879	1.17788e+08	0.169806	1.17788e+08	0.169806
Human Han NA18544	15	0.05	0.083731	0.05	0.083731	1.18007e+08	0.168602	1.18007e+08	0.168602
Human Han NA18559	5	0.78	0.345109	0.78	0.345109	1.4717e+09	1.01071	1.4717e+09	1.01071
Human Han NA18559	6	0.64	0.246863	0.64	0.246863	4.68296e+08	0.341847	4.68296e+08	0.341847
Human Han NA18559	7	0.57	0.258047	0.57	0.258047	8.68559e+08	0.523161	8.68559e+08	0.523161
Human Han NA18559	8	0.45	0.206743	0.45	0.206743	4.59988e+08	0.208178	4.59988e+08	0.208178
Human Han NA18559	9	0.32	0.13318	0.32	0.13318	7.43601e+07	0.127112	7.43601e+07	0.127112
Human Han NA18559	10	0.25	0.10907	0.25	0.10907	2.24809e+07	0.039893	2.24809e+07	0.039893
Human Han NA18559	11	0.18	0.08732	0.18	0.08732	1.06195e+08	0.157273	1.06195e+08	0.157273
Human Han NA18559	12	0.14	0.06954	0.14	0.06954	5.64361e+07	0.0849513	5.64361e+07	0.0849513
Human Han NA18559	13	0.1	0.05722	0.1	0.05722	1.10522e+08	0.159297	1.10522e+08	0.159297
Human Han NA18559	14	0.08	0.052671	0.08	0.052671	5.48418e+07	0.0852955	5.48418e+07	0.0852955
Human Han NA18559	15	0.06	0.047725	0.06	0.047725	5.42758e+07	0.0857214	5.42758e+07	0.0857214
Human Toscani NA20754	5	0.76	0.376184	0.76	0.313817	5.4381e+08	0.586446	5.4381e+08	0.586446
Human Toscani NA20754	6	0.63	0.270545	0.63	0.270545	3.26313e+08	0.280333	3.26313e+08	0.280333
Human Toscani NA20754	7	0.56	0.238349	0.56	0.238349	5.10557e+08	0.448318	5.10557e+08	0.448318
Human Toscani NA20754	8	0.44	0.18629	0.44	0.18629	3.33519e+08	0.271815	3.33519e+08	0.271815
Human Toscani NA20754	9	0.33	0.14982	0.33	0.14982	3.10848e+07	0.0196565	3.10848e+07	0.0196565
Human Toscani NA20754	10	0.25	0.09244	0.25	0.09244	1.15524e+07	0.00614705	1.15524e+07	0.00614705
Human Toscani NA20754	11	0.18	0.06967	0.18	0.06967	4.14874e+06	0.00278576	4.14874e+06	0.00278576
Human Toscani NA20754	12	0.14	0.05295	0.14	0.05295	3.98359e+06	0.00226943	3.98359e+06	0.00226943
Human Toscani NA20754	13	0.1	0.04616	0.1	0.04616	2.97097e+06	0.00327438	2.97097e+06	0.00327438
Human Toscani NA20754	14	0.08	0.05021	0.08	0.05021	2.5925e+06	0.00203453	2.5925e+06	0.00203453
Human Toscani NA20754	15	0.06	0.05137	0.06	0.05137	2.73829e+06	0.00162384	2.73829e+06	0.00162384
Human Toscani NA20759	5	0.77	0.376433	0.77	0.312169	7.52034e+08	0.708079	7.52034e+08	0.708079
Human Toscani NA20759	6	0.68	0.269077	0.68	0.269077	9.87791e+08	0.738515	9.87791e+08	0.738515
Human Toscani NA20759	7	0.56	0.203655	0.56	0.203655	5.53861e+08	0.415683	5.53861e+08	0.415683
Human Toscani NA20759	8	0.43	0.15495	0.43	0.15495	4.41662e+07	0.0395378	4.41662e+07	0.0395378
Human Toscani NA20759	9	0.33	0.10428	0.33	0.10428	1.93037e+07	0.0146398	1.93037e+07	0.0146398
Human Toscani NA20759	10	0.25	0.08886	0.25	0.08886	1.04313e+07	0.00707607	1.04313e+07	0.00707607
Human Toscani NA20759	11	0.18	0.06568	0.18	0.06568	1.161e+07	0.00667477	1.161e+07	0.00667477
Human Toscani NA20759	12	0.13	0.066253	0.13	0.066253	5.90619e+07	0.0259527	5.90619e+07	0.0259527
Human Toscani NA20759	13	0.1	0.071543	0.1	0.071543	1.44285e+07	0.00717294	1.44285e+07	0.00717294
Human Toscani NA20759	14	0.08	0.03948	0.08	0.03948	2.30901e+06	0.00289784	2.30901e+06	0.00289784
Human Toscani NA20759	15	0.06	0.04159	0.06	0.04159	2.42843e+06	0.00305732	2.42843e+06	0.00305732
Human Toscani NA20766	5	0.79	0.337993	0.79	0.336273	8.73753e+08	0.888457	8.73753e+08	0.888457
Human Toscani NA20766	6	0.68	0.306641	0.68	0.306641	4.32569e+08	0.387161	4.32569e+08	0.387161
Human Toscani NA20766	7	0.59	0.226024	0.59	0.226024	5.97142e+08	0.39825	5.97142e+08	0.39825
Human Toscani NA20766	8	0.48	0.186045	0.48	0.186045	1.81334e+08	0.130375	1.81334e+08	0.130375
Human Toscani NA20766	9	0.36	0.16107	0.36	0.16107	7.13903e+07	0.0371664	7.13903e+07	0.0371664
Human Toscani NA20766	10	0.28	0.140755	0.28	0.140755	6.08217e+07	0.0257717	6.08217e+07	0.0257717
Human Toscani NA20766	11	0.22	0.10729	0.22	0.10729	2.09587e+07	0.0092327	2.09587e+07	0.0092327
Human Toscani NA20766	12	0.16	0.06597	0.16	0.06597	4.5993e+07	0.0181366	4.5993e+07	0.0181366
Human Toscani NA20766	13	0.12	0.060986	0.12	0.060986	4.61599e+07	0.0184491	4.61599e+07	0.0184491
Human Toscani NA20766	14	0.09	0.071647	0.09	0.071647	4.60486e+07	0.0178818	4.60486e+07	0.0178818
Human Toscani NA20766	15	0.07	0.046009	0.07	0.046009	4.33606e+07	0.0166162	4.33606e+07	0.0166162
Human Yoruba NA18867	5	0.74	0.396326	0.74	0.396326	6.01034e+08	0.341112	6.01034e+08	0.341112
Human Yoruba NA18867	6	0.63	0.25831	0.63	0.25831	3.24364e+08	0.175896	3.24364e+08	0.175896
Human Yoruba NA18867	7	0.51	0.197026	0.51	0.17619	3.14675e+08	0.136239	3.14675e+08	0.136239
Human Yoruba NA18867	8	0.42	0.18043	0.41	0.163775	2.34231e+08	0.0954686	2.55194e+08	0.105943
Human Yoruba NA18867	9	0.32	0.137164	0.32	0.137164	1.74212e+08	0.0688135	1.74212e+08	0.0688135
Human Yoruba NA18867	10	0.24	0.15348	0.24	0.15348	1.82491e+08	0.0707168	1.82491e+08	0.0707168
Human Yoruba NA18867	11	0.18	0.18857	0.18	0.18857	1.57693e+08	0.0665764	1.57693e+08	0.0665764
Human Yoruba NA18867	12	0.13	0.141729	0.13	0.141729	1.32706e+08	0.0579037	1.32706e+08	0.0579037
Human Yoruba NA18867	13	0.11	0.09468	0.11	0.09468	1.60508e+07	0.00807776	1.60508e+07	0.00807776
Human Yoruba NA18867	14	0.05	0.165307	0.05	0.165307	2.4216e+08	0.110076	2.4216e+08	0.110076
Human Yoruba NA18867	15	0.04	0.14579	0.04	0.14579	1.57578e+08	0.0744321	1.57578e+08	0.0744321
Human Yoruba NA18924	5	0.73	0.400604	0.73	0.400604	6.90808e+08	0.352209	6.90808e+08	0.352209
Human Yoruba NA18924	6	0.62	0.283191	0.62	0.283191	4.17297e+08	0.207107	4.17297e+08	0.207107
Human Yoruba NA18924	7	0.52	0.210774	0.52	0.210774	2.70547e+08	0.130514	2.70547e+08	0.130514
Human Yoruba NA18924	8	0.42	0.166244	0.42	0.166244	2.04573e+08	0.110765	2.04573e+08	0.110765
Human Yoruba NA18924	9	0.32	0.123	0.32	0.123	1.93301e+08	0.0947358	1.93301e+08	0.0947358
Human Yoruba NA18924	10	0.24	0.097248	0.24	0.097248	1.89264e+08	0.0886439	1.89264e+08	0.0886439
Human Yoruba NA18924	11	0.18	0.124	0.18	0.124	1.81312e+08	0.0841134	1.81312e+08	0.0841134
Human Yoruba NA18924	12	0.13	0.119209	0.13	0.119209	1.59461e+08	0.0757353	1.59461e+08	0.0757353
Human Yoruba NA18924	13	0.1	0.104678	0.1	0.104678	1.1152e+08	0.0483053	1.1152e+08	0.0483053
Human Yoruba NA18924	14	0.07	0.077146	0.07	0.077146	1.21352e+08	0.0500777	1.21352e+08	0.0500777
Human Yoruba NA18924	15	0.05	0.085229	0.05	0.085229	1.01238e+08	0.0466502	1.01238e+08	0.0466502
Human Yoruba NA19096	5	0.73	0.447481	0.73	0.447481	5.82933e+08	0.345707	5.82933e+08	0.345707
Human Yoruba NA19096	6	0.61	0.300355	0.61	0.300355	3.98723e+08	0.226401	3.98723e+08	0.226401
Human Yoruba NA19096	7	0.51	0.20561	0.51	0.20561	2.05632e+08	0.124884	2.05632e+08	0.124884
Human Yoruba NA19096	8	0.4	0.14866	0.4	0.14866	1.766e+08	0.0889509	1.766e+08	0.0889509
Human Yoruba NA19096	9	0.31	0.12609	0.31	0.12609	1.00521e+08	0.051896	1.00521e+08	0.051896
Human Yoruba NA19096	10	0.24	0.12736	0.24	0.12736	2.12617e+07	0.0101729	2.12617e+07	0.0101729
Human Yoruba NA19096	11	0.18	0.091348	0.18	0.091348	7.93191e+07	0.0347208	7.93191e+07	0.0347208
Human Yoruba NA19096	12	0.14	0.10311	0.14	0.10311	8.56635e+06	0.005591	8.56635e+06	0.005591
Human Yoruba NA19096	13	0.1	0.06621	0.1	0.06621	7.12223e+07	0.0282228	7.12223e+07	0.0282228
Human Yoruba NA19096	14	0.08	0.05729	0.08	0.05729	3.99968e+07	0.022495	3.99968e+07	0.022495
Human Yoruba NA19096	15	0.06	0.08962	0.06	0.08962	4.01711e+07	0.0230229	4.01711e+07	0.0230229
Iberian grey wolf SAMN04851099	5	0.7	1.40756	0.69	1.39615	7.9494e+09	0.210421	7.93976e+09	0.23208
Iberian grey wolf SAMN04851099	6	0.6	0.99009	0.6	0.918117	4.19509e+09	0.114787	4.19509e+09	0.114787
Iberian grey wolf SAMN04851099	7	0.52	0.649	0.52	0.63613	2.62513e+09	0.0675366	2.62513e+09	0.0675366
Iberian grey wolf SAMN04851099	8	0.44	0.52813	0.44	0.503203	1.68707e+09	0.0442197	1.68707e+09	0.0442197
Iberian grey wolf SAMN04851099	9	0.36	0.50455	0.36	0.425791	9.1492e+08	0.0245847	9.1492e+08	0.0245847
Iberian grey wolf SAMN04851099	10	0.29	0.47984	0.29	0.380906	4.63341e+08	0.0127917	4.63341e+08	0.0127917
Iberian grey wolf SAMN04851099	11	0.24	0.36721	0.23	0.339675	4.22651e+08	0.0112303	2.67675e+08	0.00750306
Iberian grey wolf SAMN04851099	12	0.19	0.334922	0.18	0.311903	4.25701e+08	0.0114737	2.57414e+08	0.0072832
Iberian grey wolf SAMN04851099	13	0.14	0.38925	0.15	0.276307	1.73221e+08	0.0046831	3.59434e+08	0.00940762
Iberian grey wolf SAMN04851099	14	0.1	0.25085	0.1	0.24032	8.92394e+07	0.00248917	8.92394e+07	0.00248917
Iberian grey wolf SAMN04851099	15	0.06	0.22809	0.07	0.161405	5.61121e+07	0.00158	5.26236e+07	0.00141944
Iberian grey wolf SAMN43221682	5	0.57	1.31804	0.55	0.883699	1.40958e+09	0.0508745	1.82851e+09	0.0719886
Iberian grey wolf SAMN43221682	6	0.48	0.99997	0.46	0.56216	8.73159e+08	0.0315796	9.42722e+08	0.0362367
Iberian grey wolf SAMN43221682	7	0.4	0.875663	0.37	0.500898	7.49668e+08	0.0278776	1.24425e+09	0.0494531
Iberian grey wolf SAMN43221682	8	0.32	0.73408	0.31	0.468749	5.49591e+08	0.0209066	7.97311e+08	0.0307761
Iberian grey wolf SAMN43221682	9	0.25	0.68913	0.24	0.465493	8.23571e+08	0.0317392	1.18556e+09	0.0461804
Iberian grey wolf SAMN43221682	10	0.21	0.536332	0.2	0.444119	4.71873e+08	0.0173934	7.33676e+08	0.0274448
Iberian grey wolf SAMN43221682	11	0.16	0.3879	0.16	0.3879	6.37706e+08	0.0239601	6.37706e+08	0.0239601
Iberian grey wolf SAMN43221682	12	0.12	0.33818	0.12	0.33818	7.26433e+08	0.0272938	7.26433e+08	0.0272938
Iberian grey wolf SAMN43221682	13	0.09	0.27582	0.09	0.27582	7.95563e+08	0.0303317	7.95563e+08	0.0303317
Iberian grey wolf SAMN43221682	14	0.07	0.19868	0.07	0.19868	5.15505e+08	0.0192476	5.15505e+08	0.0192476
Iberian grey wolf SAMN43221682	15	0.05	0.15083	0.05	0.15083	3.70207e+08	0.0138548	3.70207e+08	0.0138548
Iberian grey wolf SAMN43221691	5	0.59	0.69967	0.58	0.59038	1.09347e+10	0.22605	8.0672e+09	0.171051
Iberian grey wolf SAMN43221691	6	0.5	0.508035	0.5	0.508035	7.6915e+09	0.163984	7.6915e+09	0.163984
Iberian grey wolf SAMN43221691	7	0.43	0.546384	0.42	0.536387	7.71214e+09	0.167235	5.8221e+09	0.128412
Iberian grey wolf SAMN43221691	8	0.35	0.30788	0.35	0.30788	4.70479e+09	0.104005	4.70479e+09	0.104005
Iberian grey wolf SAMN43221691	9	0.29	0.287579	0.29	0.287579	4.20013e+09	0.0922341	4.20013e+09	0.0922341
Iberian grey wolf SAMN43221691	10	0.24	0.24846	0.24	0.248459	3.59156e+09	0.0809377	3.59156e+09	0.0809377
Iberian grey wolf SAMN43221691	11	0.2	0.223761	0.2	0.223759	3.18e+09	0.0718616	3.18e+09	0.0718616
Iberian grey wolf SAMN43221691	12	0.16	0.195133	0.16	0.195133	2.28226e+09	0.0526707	2.28226e+09	0.0526707
Iberian grey wolf SAMN43221691	13	0.13	0.24188	0.13	0.24188	1.84469e+09	0.0428749	1.84469e+09	0.0428749
Iberian grey wolf SAMN43221691	14	0.11	0.112559	0.11	0.112559	1.80621e+09	0.0419641	1.80621e+09	0.0419641
Iberian grey wolf SAMN43221691	15	0.08	0.104123	0.08	0.104123	9.47748e+08	0.0227371	9.47748e+08	0.0227371
Italian grey wolf SAMEA116045429	5	0.73	1.82242	0.72	1.36827	8.79047e+09	0.205559	8.55582e+09	0.222388
Italian grey wolf SAMEA116045429	6	0.65	1.2284	0.64	0.814859	6.74796e+09	0.152589	5.73573e+09	0.138456
Italian grey wolf SAMEA116045429	7	0.57	0.96376	0.56	0.597827	3.57587e+09	0.0811917	2.7356e+09	0.0649208
Italian grey wolf SAMEA116045429	8	0.5	0.798889	0.48	0.502128	2.94797e+09	0.0683945	1.51123e+09	0.0370194
Italian grey wolf SAMEA116045429	9	0.44	0.732905	0.41	0.50276	3.40297e+09	0.0785555	1.0405e+09	0.0255514
Italian grey wolf SAMEA116045429	10	0.35	0.569681	0.35	0.556043	7.4438e+08	0.0183909	7.4438e+08	0.0183909
Italian grey wolf SAMEA116045429	11	0.29	0.54271	0.29	0.465952	5.1235e+08	0.0127028	5.1235e+08	0.0127028
Italian grey wolf SAMEA116045429	12	0.25	0.471	0.24	0.459613	4.95802e+08	0.0121558	3.84817e+08	0.00951248
Italian grey wolf SAMEA116045429	13	0.21	0.43487	0.21	0.43487	4.3289e+08	0.0105827	4.3289e+08	0.0105827
Italian grey wolf SAMEA116045429	14	0.17	0.31162	0.17	0.31162	1.70341e+08	0.00412344	1.70341e+08	0.00412344
Italian grey wolf SAMEA116045429	15	0.14	0.2455	0.14	0.2455	1.29486e+08	0.00310827	1.29486e+08	0.00310827
Italian grey wolf SAMEA116045431	5	0.75	1.75494	0.74	1.10935	7.98309e+09	0.187241	6.99442e+09	0.179882
Italian grey wolf SAMEA116045431	6	0.67	0.99856	0.65	0.610006	6.97649e+09	0.165629	5.2562e+09	0.138381
Italian grey wolf SAMEA116045431	7	0.59	0.704134	0.58	0.578043	4.70504e+09	0.117087	3.92692e+09	0.100476
Italian grey wolf SAMEA116045431	8	0.51	0.693052	0.52	0.504736	2.82648e+09	0.0726275	3.40898e+09	0.0853755
Italian grey wolf SAMEA116045431	9	0.43	0.73328	0.45	0.537779	1.38672e+09	0.0380882	1.86072e+09	0.048822
Italian grey wolf SAMEA116045431	10	0.38	0.539078	0.38	0.49026	1.07173e+09	0.0286584	1.07173e+09	0.0286584
Italian grey wolf SAMEA116045431	11	0.33	0.47523	0.33	0.47523	7.09226e+08	0.0191377	7.09226e+08	0.0191377
Italian grey wolf SAMEA116045431	12	0.26	0.55182	0.26	0.55182	6.82235e+08	0.0180297	6.82235e+08	0.0180297
Italian grey wolf SAMEA116045431	13	0.23	0.39431	0.23	0.39431	2.71769e+08	0.00738604	2.71769e+08	0.00738604
Italian grey wolf SAMEA116045431	14	0.2	0.30826	0.2	0.30826	3.12503e+08	0.00844036	3.12503e+08	0.00844036
Italian grey wolf SAMEA116045431	15	0.16	0.39054	0.16	0.39054	2.44215e+08	0.00623823	2.44215e+08	0.00623823
Italian grey wolf SAMEA116045435	5	0.74	1.61433	0.73	1.05837	1.13851e+10	0.246205	9.04777e+09	0.212564
Italian grey wolf SAMEA116045435	6	0.66	1.19339	0.65	0.732653	7.3624e+09	0.162783	5.44597e+09	0.126037
Italian grey wolf SAMEA116045435	7	0.58	0.90499	0.56	0.540626	4.43987e+09	0.103764	2.41825e+09	0.0605744
Italian grey wolf SAMEA116045435	8	0.49	1.05519	0.47	0.77724	2.27521e+09	0.0609401	2.02302e+09	0.0542865
Italian grey wolf SAMEA116045435	9	0.42	0.92072	0.41	0.73227	1.39679e+09	0.0372862	1.27609e+09	0.0337314
Italian grey wolf SAMEA116045435	10	0.35	1.00002	0.34	0.8931	1.48974e+09	0.0392593	1.61037e+09	0.0418544
Italian grey wolf SAMEA116045435	11	0.29	0.90663	0.29	0.90663	1.53679e+09	0.0399522	1.53679e+09	0.0399522
Italian grey wolf SAMEA116045435	12	0.24	1.05966	0.24	1.05966	1.47483e+09	0.0388742	1.47483e+09	0.0388742
Italian grey wolf SAMEA116045435	13	0.21	0.85602	0.21	0.85602	8.15827e+08	0.0216647	8.15827e+08	0.0216647
Italian grey wolf SAMEA116045435	14	0.19	0.64482	0.19	0.64482	6.62681e+08	0.0176348	6.62681e+08	0.0176348
Italian grey wolf SAMEA116045435	15	0.15	0.524217	0.15	0.524217	3.72976e+08	0.0098214	3.72976e+08	0.0098214
